# Supplementary material for: Long-Term Effects of Multiple-Micronutrient Supplementation During Pregnancy, Lactation, and Early Childhood on the Cognitive Development of Children Aged 4–14 Years: A Systematic Review of Randomized Controlled Trials
Source: Nutrients. 2025 Dec 18;17(24):3966. doi: 10.3390/nu17243966 (PMC12736284; doi:10.3390/nu17243966)
Supplement: Supplementary file 1 [file nutrients-17-03966-s001.zip]

Archive with 1 entries (1 files):
- nutrients-3988200-supplementary.pdf
